# Supplementary material for: Ethnicity, consanguinity, and genetic architecture of hypertrophic cardiomyopathy
Source: Eur Heart J. 2023 Jul 11;44(48):5146–58. doi: 10.1093/eurheartj/ehad372 (PMC10733735; doi:10.1093/eurheartj/ehad372)
Supplement: ehad372_Supplementary_Data [file ehad372_supplementary_data.zip]

Archive with 2 entries (2 files):
- Supplementary Methods_revised version_Feb2023.docx
- supplementary_tables_revised_version_Feb2023.xlsx
