# Supplementary material for: Ethnicity, consanguinity, and genetic architecture of hypertrophic cardiomyopathy
Source: Eur Heart J. 2023 Jul 11;44(48):5146–58. doi: 10.1093/eurheartj/ehad372 (PMC10733735; doi:10.1093/eurheartj/ehad372)
Supplement: ehad372_Supplementary_Data [file ehad372_supplementary_data.zip › supplementary_tables_revised_version_Feb2023.xlsx]

## Sheet: Table S1
Table S1: Summary of the genes and transcripts evaluated in this study as well as the number of samples sequenced in each of the study cohorts
					Prospective HCM			Controls
					UK		Egypt	Egypt	UK
#		Gene	Ensembl transcript	Ensembl protein	Ilumina	SOLiD	Illumina	Illumina	Illumina
1	Actin Alpha Cardiac Muscle 1	ACTC1	ENST00000290378	ENSP00000290378	396	288	514	400	1054
2	α -Actinin 2	ACTN2	ENST00000366578	ENSP00000355537	396	288	514	400	1054
3	Cysteine and Glycine-Rich Protein 3	CSRP3	ENST00000533783	ENSP00000431813	396	288	514	400	1054
4	Junctophilin 2	JPH2	ENST00000372980	ENSP00000362071	396	-	514	400	1054
5	Myosin Binding Protein C3	MYBPC3	ENST00000545968	ENSP00000442795	396	288	514	400	1054
6	Myosin Heavy Chain 7	MYH7	ENST00000355349	ENSP00000347507	396	288	514	400	1054
7	Myosin Regulatory Light Chain 2	MYL2	ENST00000228841	ENSP00000228841	396	288	514	400	1054
8	Myosin Essential Light Chain 3	MYL3	ENST00000395869	ENSP00000379210	396	288	514	400	1054
9	Phospholamban	PLN	ENST00000357525	ENSP00000350132	396	288	514	400	1054
10	Troponin C1	TNNC1	ENST00000232975	ENSP00000232975	396	288	514	400	1054
11	Cardiac Troponin I type 3	TNNI3	ENST00000344887	ENSP00000341838	396	288	514	400	1054
12	Cardiac Troponin T	TNNT2	ENST00000367318	ENSP00000356287	396	288	514	400	1054
13	α-Tropomyosin	TPM1	ENST00000403994	ENSP00000385107	396	288	514	400	1054
14	Tripartite Motif Containing 63	TRIM63	ENST00000374272	ENSP00000363390	398	246	374	400	1054

## Sheet: Table S2
Table S2: List of rare variants identified in the Egyptian HCM cohort The table below lists all rare variants (i.e. gnomAD FAFpopmax <4x10-5) in HCM-associated genes identified in 514 Egyptian HCM cases analysed in this study. All variants except those found in ACTN2 and JPH2 were classified according to the ACMG/AMP guidelines implemented in the webtool CardioClassifier and were then manually cu…
Gene	cDNA Variant	Protein Variant	Variant Type	gnomAD FAF popmax	Egypt HCM count (n=514)	Egypt HCM freq	ACMG/AMP classification	Activated ACMG/AMP Rules	Curation Evidence	Classification based on ACMG/AMP + Additional Rules (Modified PS4 (all variants) & EF-based PM1 (Missense MYH7 variants))	Activated Modified PS4 and EF-based PM1 Rules
ACTN2	c.265C>T	p.Arg89Trp	missense	3.42e-05	1	0.00194553	VUS	PM2,PP3		VUS	N/A
ACTN2	c.892C>T	p.Arg298Cys	missense	0	1	0.00194553	VUS	PM2,PP3		VUS	N/A
ACTN2	c.1266G>C	p.Gln422His	missense	0	1	0.00194553	VUS	PM2		VUS	N/A
ACTN2	c.2555G>A	p.Arg852Gln	missense	1.12e-05	1	0.00194553	VUS	PM2		VUS	N/A
ACTN2	c.2479A>G	p.Thr827Ala	missense	0	1	0.00194553	VUS	PM2,PP3		VUS	N/A
ACTN2	c.745G>A	p.Val249Ile	missense	1.12e-05	2	0.00389105	VUS	PM2,PP3		VUS	PS4(p)
ACTN2	c.829C>G	p.Gln277Glu	missense	0	2	0.00389105	VUS	PM2		VUS	PS4(p)
ACTN2	c.721G>A	p.Asp241Asn	missense	0	1	0.00194553	VUS	PM2		VUS	N/A
ACTN2	c.2006G>A	p.Gly669Glu	missense	0	1	0.00194553	VUS	PM2		VUS	N/A
ACTN2	c.574C>T	p.Arg192Ter	stop gained	0	1	0.00194553	VUS	PM2		VUS	N/A
CSRP3	c.437G>A	p.Arg146His	missense	1.12e-05	1	0.00194553	VUS	PM2		VUS	N/A
CSRP3	c.436C>T	p.Arg146Cys	missense	2.92e-06	2	0.00389105	VUS	PM2		VUS	PS4(p)
CSRP3	c.415-1G>C*	-	splice acceptor variant	0	1	0.00194553	LP	PM2,PVS1	PMID:30681346	LP	N/A
CSRP3	c.414+1G>T*	-	splice donor variant	0	4	0.0077821	LP	PM2,PVS1	PMID:30681346	P	PS4(p)
CSRP3	c.385G>T	p.Ala129Ser	missense	0	1	0.00194553	VUS	PM2		VUS	N/A
CSRP3	c.365G>A	p.Arg122Gln	missense	2.92e-06	4	0.0077821	VUS	PM2		VUS	PS4(p)
CSRP3	c.272A>T	p.Gln91Leu	missense	0	2	0.00389105	VUS	PM2		VUS	PS4(p)
JPH2	c.1987G>C	p.Glu663Gln	missense	0	1	0.00194553	VUS	PM2		VUS	N/A
JPH2	c.1886C>T	p.Pro629Leu	missense	0	1	0.00194553	VUS	PM2		VUS	N/A
JPH2	c.1732C>A	p.Pro578Thr	missense	3.83e-05	1	0.00194553	VUS	PM2		VUS	N/A
JPH2	c.1724C>T	p.Pro575Leu	missense	0	1	0.00194553	VUS	PM2		VUS	N/A
JPH2	c.1435C>T	p.Arg479Trp	missense	2.53e-05	1	0.00194553	VUS	PM2		VUS	N/A
JPH2	c.1014G>C	p.Glu338Asp	missense	0	1	0.00194553	VUS	PM2		VUS	N/A
JPH2	c.713C>T	p.Ser238Phe	missense	0	1	0.00194553	VUS	PM2,PP3		VUS	N/A
JPH2	c.511_516dup	p.Ser171_Asn172dup	inframe indel	0	1	0.00194553	VUS	PM2		VUS	N/A
JPH2	c.481A>G	p.Thr161Ala	missense	0	3	0.00583658	VUS	PM2		VUS	PS4(p)
JPH2	c.296G>A	p.Ser99Asn	missense	0	2	0.00389105	VUS	PM2		VUS	PS4(p)
JPH2	c.59G>C	p.Gly20Ala	missense	0	1	0.00194553	VUS	PM2		VUS	N/A
MYBPC3	c.3814+2T>C	-	splice donor variant	0	1	0.00194553	LP	PM2,PVS1		LP	N/A
MYBPC3	c.3627+2delT	-	splice donor variant	0	5	0.00972763	LP	PM2,PVS1		P	PS4(p)
MYBPC3	c.3617G>T	p.Gly1206Val	missense	0	3	0.00583658	VUS	PM2,PP3		VUS	PS4(p)
MYBPC3	c.3370T>C	p.Cys1124Arg	missense	0	1	0.00194553	VUS	PM2,PP3		VUS	N/A
MYBPC3	c.3293G>A	p.Trp1098Ter	nonsense	0	6	0.0116732	LP	PM2,PVS1		P	PS4(m)
MYBPC3	c.2977C>T	p.Leu993Phe	missense	0	1	0.00194553	VUS	PM2		VUS	N/A
MYBPC3	c.2950C>T	p.Gln984Ter	nonsense	0	1	0.00194553	LP	PM2,PVS1		LP	N/A
MYBPC3	c.2908C>T	p.Arg970Trp	missense	0	3	0.00583658	VUS	PM2,PP3		VUS	PS4(p)
MYBPC3	c.2827C>T	p.Arg943Ter	nonsense	1.1e-05	1	0.00194553	P	PP1(p),PM2,PS4,PVS1	ClinVar:SCV000059178.4	P	N/A
MYBPC3	c.2738G>C	p.Cys913Ser	missense	0	1	0.00194553	VUS	PM2,BP4		VUS	N/A
MYBPC3	c.2534G>A	p.Arg845His	missense	1.9e-05	1	0.00194553	VUS	PM2		VUS	N/A
MYBPC3	c.2470G>A	p.Asp824Asn	missense	0	1	0.00194553	VUS	PM2		VUS	N/A
MYBPC3	c.2458C>G	p.Arg820Gly	missense	0	1	0.00194553	VUS	PM2,PP3		VUS	N/A
MYBPC3	c.2441_2443delAGA	p.Lys814del	inframe indel	0	1	0.00194553	VUS	PM2,PM4		VUS	N/A
MYBPC3	c.2309_2314delACGTGC	p.Asp770_Pro772delinsAla	inframe indel	0	3	0.00583658	VUS	PM2,PM4		VUS	PS4(p)
MYBPC3	c.2308G>A	p.Asp770Asn	missense	2.3e-05	2	0.00389105	LP	PM2,PS4		LP	PS4(p)
MYBPC3	c.2171G>A	p.Arg724Gln	missense	7e-06	1	0.00194553	VUS	PM2		VUS	N/A
MYBPC3	c.2005C>A	p.Leu669Met	missense	0	2	0.00389105	VUS	PM2,PP3		VUS	PS4(p)
MYBPC3	c.1928-2A>G	-	splice acceptor variant	0	4	0.0077821	P	PM2,PS4,PVS1, PP1(s)	PMID:7493026	P	PS4(p)
MYBPC3	c.1773G>T	p.Lys591Asn	missense	0	1	0.00194553	VUS	PM2		VUS	N/A
MYBPC3	c.1591G>T	p.Gly531Trp	missense	0	1	0.00194553	VUS	PM2,PP3		VUS	N/A
MYBPC3	c.1573T>C	p.Tyr525His	missense	0	1	0.00194553	VUS	PM2,PP3		VUS	N/A
MYBPC3	c.1558G>T	p.Glu520Ter	nonsense	0	2	0.00389105	LP	PM2,PVS1		P	PS4(p)
MYBPC3	c.1516delG	p.Asp506ThrfsTer7	frameshift	0	5	0.00972763	LP	PM2 , PVS1		P	PS4(p)
MYBPC3	c.1483C>G	p.Arg495Gly	missense	0	1	0.00194553	P	PP3,PM2,PM5, PS4		P	N/A
MYBPC3	c.1444delG	p.Ala482ArgfsTer6	frameshift	0	1	0.00194553	LP	PM2,PVS1		LP	N/A
MYBPC3	c.1418_1423delTTGAGT	p.Phe473_Glu474del	inframe indel	0	1	0.00194553	VUS	PM2,PM4		VUS	N/A
MYBPC3	c.1409G>A	p.Arg470Gln	missense	0	1	0.00194553	VUS	PM2		VUS	N/A
MYBPC3	c.1308C>A	p.Cys436Ter	nonsense	0	2	0.00389105	LP	PM2,PVS1		P	PS4(p)
MYBPC3	c.1227-2A>G	-	splice acceptor variant	0	2	0.00389105	LP	PM2,PVS1		P	PS4(p)
MYBPC3	c.1223+1G>A	-	splice donor variant	2.4e-05	1	0.00194553	LP	PM2,PVS1		LP	N/A
MYBPC3	c.1210C>T	p.Gln404Ter	nonsense	0	1	0.00194553	LP	PM2,PVS1		LP	N/A
MYBPC3	c.1003C>A	p.Arg335Ser	missense	0	1	0.00194553	VUS	PM2		VUS	N/A
MYBPC3	c.999C>A	p.Tyr333Ter	nonsense	0	2	0.00389105	LP	PM2,PVS1		P	PS4(p)
MYBPC3	c.887_891delGCTCA	p.Ser296ThrfsTer35	frameshift	0	2	0.00389105	LP	PM2,PVS1		P	PS4(p)
MYBPC3	c.852-2A>T	-	splice acceptor variant	0	1	0.00194553	LP	PM2,PVS1		LP	N/A
MYBPC3	c.836G>C	p.Gly279Ala	missense	4e-06	2	0.00389105	VUS	BP4,PM2		VUS	PS4(p)
MYBPC3	c.772G>A	p.Glu258Lys	missense	1.2e-05	4	0.0077821	LP	PM2,PS4,PP1(p)	PMID:9562578	LP	PS4(p)
MYBPC3	c.588G>A	p.Trp196Ter	nonsense	0	1	0.00194553	LP	PM2,PVS1		LP	N/A
MYBPC3	c.587G>A	p.Trp196Ter	nonsense	0	1	0.00194553	LP	PM2,PVS1		LP	N/A
MYBPC3	c.534_541delGGCCGGCG	p.Ala179GlnfsTer59	frameshift	0	7	0.0136187	LP	PM2,PVS1		P	PS4(m)
MYBPC3	c.416C>G	p.Ser139Ter	nonsense	0	1	0.00194553	LP	PM2,PVS1		LP	N/A
MYBPC3	c.305C>T	p.Pro102Leu	missense	3.7e-05	2	0.00389105	VUS	BP4,PM2		LB**	N/A
MYBPC3	c.130C>T	p.Arg44Cys	missense	0	1	0.00194553	VUS	PM2		VUS	N/A
MYBPC3	c.89_90delAG	p.Glu30GlyfsTer18	frameshift	0	1	0.00194553	VUS	PM2,PVS1		VUS	N/A
MYH7	c.5769delG	p.Ser1924AlafsTer9	frameshift	0	17	0.0330739	VUS	PM2		LP	PS4(s)
MYH7	c.5704G>A	p.Glu1902Lys	missense	0	1	0.00194553	VUS	PM2		VUS	N/A
MYH7	c.5135G>A	p.Arg1712Gln	missense	1.7e-05	1	0.00194553	LP	PP3,PP1(p),PM2,PS4	ClinVar: SCV000059603.5 & SCV000208619.11	LP	N/A
MYH7	c.5122G>A	p.Glu1708Lys	missense	0	1	0.00194553	VUS	PP3,PM2		VUS	N/A
MYH7	c.4258C>T	p.Arg1420Trp	missense	3e-06	3	0.00583658	LP	PP3,PM2,PS4		LP	PS4(p)
MYH7	c.4145G>A	p.Arg1382Gln	missense	0	1	0.00194553	VUS	PM2		VUS	N/A
MYH7	c.4036C>G	p.Gln1346Glu	missense	0	1	0.00194553	VUS	PP3,PM2		VUS	N/A
MYH7	c.3622G>C	p.Asp1208His	missense	0	4	0.0077821	VUS	PP3,PM2		VUS	PS4(p)
MYH7	c.3622G>A	p.Asp1208Asn	missense	0	2	0.00389105	VUS	PP3,PM2		VUS	PS4(p)
MYH7	c.3460G>A	p.Gly1154Ser	missense	0	1	0.00194553	VUS	PM2		VUS	N/A
MYH7	c.2779G>A	p.Glu927Lys	missense	0	2	0.00389105	LP	PM2,PS4,PM1		P	PM1(s),PS4(p)
MYH7	c.2770G>A	p.Glu924Lys	missense	0	2	0.00389105	P	PP3,PP1(p),PM2,PS4,PS2,PM1	PMID:1430197	P	PM1(s),PS4(p)
MYH7	c.2680G>A	p.Glu894Lys	missense	0	1	0.00194553	VUS	PP3,PM2,PM1		LP	PM1(s)
MYH7	c.2669A>C	p.Gln890Pro	missense	0	1	0.00194553	VUS	PM2,PM1		LP	PM1(s)
MYH7	c.2665C>T	p.Leu889Phe	missense	0	4	0.0077821	VUS	PM2,PM1		LP	PM1(s),PS4(p)
MYH7	c.2609G>A	p.Arg870His	missense	0	4	0.0077821	P	PM2,PS4,PP1(s),PM1	PMID:16650083	P	PM1(s),PS4(p)
MYH7	c.2548G>A	p.Ala850Thr	missense	0	1	0.00194553	VUS	PP3,PM2,PM1		LP	PM1(s)
MYH7	c.2539_2541delAAG	p.Lys847del	inframe indel	0	2	0.00389105	LP	PM2,PS4,PM4,PP1(p)	ClinVar SCV000059453.5	LP	PS4(p)
MYH7	c.2470G>A	p.Val824Ile	missense	0	1	0.00194553	VUS	PM2,PP3,PM1		LP	PM1(s)
MYH7	c.2456G>A	p.Arg819Gln	missense	0	2	0.00389105	VUS	PM2,PP3,PM1		LP	PM1(s),PS4(p)
MYH7	c.2389G>A	p.Ala797Thr	missense	2.1e-05	1	0.00194553	P	PM2,PS4,PP1(s),PM1	PMID:11186938	P	PM1(s)
MYH7	c.2348G>A	p.Arg783His	missense	7e-06	1	0.00194553	LP	PM2 PS4,PM1		P	PM1(s)
MYH7	c.2221G>T	p.Gly741Trp	missense	0	1	0.00194553	P	PP3,PM2,PM5,PP1(m),PS4,PM1	PMID:8533830	P	PM1(s)
MYH7	c.2156G>A	p.Arg719Gln	missense	0	3	0.00583658	P	PP3,PM2,PM5,PM1,PS4		P	PS4(p)
MYH7	c.2155C>T	p.Arg719Trp	missense	0	1	0.00194553	P	PP3,PM1,PM2,PM5,PP1(s),PS2,PS4	PMID:9829907,8282798,9822100,12974739, SHaRe consortium, PMID: 30297972	P	PM1(s)
MYH7	c.2147G>C	p.Gly716Ala	missense	0	1	0.00194553	LP	PM2,PM5,PM1		LP	PM1(s)
MYH7	c.2146G>A	p.Gly716Arg	missense	0	1	0.00194553	P	PP3,PM2,PM1,PM6,PS4 ,PP1(s)	PMID:18953637	P	PM1(s)
MYH7	c.2068A>G	p.Met690Val	missense	0	2	0.00389105	VUS	PM2,PM1		LP	PM1(s),PS4(p)
MYH7	c.2011C>T	p.Arg671Cys	missense	0	1	0.00194553	VUS	PM2,PP3,PM1		LP	PM1(s)
MYH7	c.1988G>A	p.Arg663His	missense	3e-06	3	0.00583658	P	PM2,PS4,PM1,PP1(s)	PMID:10750581	P	PM1(s),PS4(p)
MYH7	c.1816G>A	p.Val606Met	missense	0	3	0.00583658	P	PP3,PM2,PM6,PS4,PP1(s),PM1	ClinVar:SCV000280305.1	P	PS4(p)
MYH7	c.1580C>T	p.Pro527Leu	missense	0	1	0.00194553	VUS	PP3,PM2,PM1		LP	PM1(s)
MYH7	c.1548C>G	p.Asp516Glu	missense	0	1	0.00194553	VUS	PP3,PM2,PM1		LP	PM1(s)
MYH7	c.1493A>G	p.Gln498Arg	missense	0	2	0.00389105	VUS	PP3,PM2,PM1		LP	PM1(s),PS4(p)
MYH7	c.1412A>G	p.Asn471Ser	missense	0	1	0.00194553	VUS	PM2,PM1		LP	PM1(s)
MYH7	c.1208G>A	p.Arg403Gln	missense	0	1	0.00194553	P	PP3,PM2,PM5,PS4,PP1(s),PM1	PMID:12707239,PMID:27532257,ClinVar SCV000692503.1 & SCV000059359.5, SHaRe consortium	P	PM1(s)
MYH7	c.1182C>A	p.Asp394Glu	missense	0	1	0.00194553	VUS	PM2,PM1		LP	PM1(s)
MYH7	c.1135G>A	p.Glu379Lys	missense	0	2	0.00389105	VUS	PP3,PM2,PM1		LP	PM1(s),PS4(p)
MYH7	c.1064C>T	p.Ala355Val	missense	0	1	0.00194553	VUS	PP3,PM2,PM1		LP	PM1(s)
MYH7	c.1013T>A	p.Val338Glu	missense	0	1	0.00194553	VUS	PP3,PM2,PM1		LP	PM1(s)
MYH7	c.1012G>A	p.Val338Met	missense	0	2	0.00389105	LP	PP3,PM2,PP1(m),PM1	ClinVar: SCV000199244.4	P	PM1(s),PS4(p)
MYH7	c.1003G>A	p.Ala335Thr	missense	0	1	0.00194553	VUS	PP3,PM2,PM1		LP	PM1(s)
MYH7	c.925G>A	p.Asp309Asn	missense	1.1e-05	5	0.00972763	VUS	PP3,PM2,PM1		LP	PM1(s),PS4(p)
MYH7	c.902T>G	p.Leu301Arg	missense	0	1	0.00194553	VUS	PP3,PM2,PM1		LP	PM1(s)
MYH7	c.746G>A	p.Arg249Gln	missense	0	1	0.00194553	P	PM2,PP1(s),PS2,PM1	PMID:7662452,ClinVar: SCV000735517.2	P	PM1(s)
MYH7	c.734G>A	p.Gly245Glu	missense	0	1	0.00194553	VUS	PP3,PM2,PM1		LP	PM1(s)
MYH7	c.704C>G	p.Thr235Ser	missense	0	1	0.00194553	VUS	PP3,PM2,PM1		LP	PM1(s)
MYH7	c.665A>G	p.Gln222Arg	missense	0	4	0.0077821	VUS	PP3,PM2,PM1		LP	PM1(s),PS4(p)
MYH7	c.632C>T	p.Pro211Leu	missense	3e-06	1	0.00194553	VUS	PM2,PM1		LP	PM1(s)
MYH7	c.427C>T	p.Arg143Trp	missense	1.9e-05	1	0.00194553	VUS	PP3,PM2,PM5		VUS	N/A
MYL2	c.450G>T	p.Leu150Phe	missense	0	3	0.00583658	VUS	PM2		VUS	PS4(p)
MYL2	c.402+1G>T	-	splice donor variant	0	1	0.00194553	VUS	PM2		VUS	N/A
MYL2	c.278C>T	p.Ala93Val	missense	0	5	0.00972763	VUS	PM2		VUS	PS4(p)
MYL2	c.275G>T	p.Gly92Val	missense	0	1	0.00194553	VUS	PP3,PM2,PP1(p)	ClinVar: SCV000199348.4	VUS	N/A
MYL2	c.173G>A	p.Arg58Gln	missense	0	2	0.00389105	LP	PM2,PS4,PP1(s)		LP	PS4(p)
MYL2	c.113A>G	p.Gln38Arg	missense	0	1	0.00194553	VUS	PM2		VUS	N/A
MYL3	c.518T>C	p.Met173Thr	missense	0	4	0.0077821	VUS	PM2		VUS	PS4(p)
MYL3	c.508G>C	p.Glu170Gln	missense	0	6	0.0116732	VUS	PP3,PM2		VUS	PS4(m)
MYL3	c.466G>C	p.Val156Leu	missense	0	1	0.00194553	VUS	PM2		VUS	N/A
MYL3	c.460C>T	p.Arg154Cys	missense	2.1e-05	2	0.00389105	VUS	PP3,PM2		VUS	PS4(p)
MYL3	c.281G>A	p.Arg94His	missense	0	1	0.00194553	VUS	PM2,PP1(p)	ClinVar: SCV000059672.6	VUS	N/A
MYL3	c.187C>T	p.Arg63Cys	missense	3e-06	1	0.00194553	VUS	PP3,PM2		VUS	N/A
TNNC1	c.91G>A	p.Ala31Thr	missense	0	1	0.00194553	VUS	PM2		VUS	N/A
TNNI3	c.511G>A	p.Ala171Thr	missense	0	1	0.00194553	VUS	PM2		VUS	N/A
TNNI3	c.485G>T	p.Arg162Leu	missense	0	1	0.00194553	VUS	PM2,PM5		VUS	N/A
TNNI3	c.470C>T	p.Ala157Val	missense	0	1	0.00194553	P	PM2,PS4,PP1(s)	ClinVar:SCV000059951.4	P	N/A
TNNI3	c.356C>A	p.Thr119Asn	missense	2.2e-05	1	0.00194553	VUS	BP4,PM2		VUS	N/A
TNNI3	c.188G>A	p.Arg63Gln	missense	0	1	0.00194553	VUS	PM2		VUS	N/A
TNNT2	c.833G>A	p.Arg278His	missense	1.2e-05	1	0.00194553	VUS	PM2		VUS	N/A
TNNT2	c.807C>A	p.Asn269Lys	missense	0	2	0.00389105	VUS	PM2		VUS	PS4(p)
TNNT2	c.784A>G	p.Asn262Asp	missense	0	1	0.00194553	VUS	PM2		VUS	N/A
TNNT2	c.274C>T	p.Arg92Trp	missense	0	1	0.00194553	P	PP3,PM2,PM5,PS4,PP1(s)	PMID:906089,11346248	P	N/A
TNNT2	c.268A>G	p.Ile90Val	missense	0	1	0.00194553	VUS	PP3,PM2		VUS	N/A
TPM1	c.123T>G	p.Asp41Glu	missense	0	1	0.00194553	VUS	PM2		VUS	N/A
TPM1	c.355G>A	p.Ala119Thr	missense	0	1	0.00194553	VUS	PM2		VUS	N/A
TPM1	c.574G>A	p.Glu192Lys	missense	0	2	0.00389105	P	PM2,PS4,PP1(s)	ClinVar:SCV000060282.4;PMID:26960954	P	PS4(p)
TPM1	c.755G>A	p.Ser252Asn	missense	0	1	0.00194553	VUS	PM2		VUS	N/A
TPM1	c.842T>C	p.Met281Thr	missense	0	1	0.00194553	VUS	PM2		VUS	N/A
*Recent evidence (PMID:30681346) suggests that LoF variants are associated with HCM, thus variant has been manually reclassified to LP (ACMG/AMP rules PVS1,PM2)
**MYBPC3 variant p.Pro102Leu was reclassified to Likely Benign (LB) as it was observed in 2 Egyptian controls (MAF>0.0025) - ACMG/AMP activated rules: BS1 and BP4.

## Sheet: Table S3
Table S3: List of rare variants identified in the Egyptian control cohort The table below lists all rare variants (i.e. gnomAD FAFpopmax <4x10-5) in HCM-associated genes identified in 400 Egyptian controls analysed in this study.
Gene	cDNA Variant	Protein Variant	Variant Type	gnomAD FAF popmax	Egypt control count (n=400)	Egypt control freq
CSRP3	c.436C>T	p.Arg146Cys	missense	0	1	0.0025
CSRP3	c.414+1G>T	-	splice donor variant	0	1	0.0025
JPH2	c.1732C>T	p.Pro578Ser	missense	0	1	0.0025
JPH2	c.1433C>T	p.Pro478Leu	missense	0	1	0.0025
JPH2	c.665A>G	p.Gln222Arg	missense	0	2	0.005
JPH2	c.647A>G	p.Lys216Arg	missense	0	1	0.0025
MYBPC3	c.3373G>A	p.Val1125Met	missense	1.2e-05	2	0.005
MYBPC3	c.3224C>G	p.Thr1075Ser	missense	0	1	0.0025
MYBPC3	c.2989T>C	p.Phe997Leu	missense	0	1	0.0025
MYBPC3	c.2956_2958delAAG	p.Lys986del	inframe indel	0	1	0.0025
MYBPC3	c.2908C>T	p.Arg970Trp	missense	0	1	0.0025
MYBPC3	c.2345A>G	p.Asn782Ser	missense	0	1	0.0025
MYBPC3	c.305C>T	p.Pro102Leu	missense	3.7e-05	2	0.005
MYBPC3	c.194C>T	p.Thr65Met	missense	0	1	0.0025
MYBPC3	c.71G>C	p.Gly24Ala	missense	0	1	0.0025
MYH7	c.4548G>C	p.Leu1516Phe	missense	0	2	0.005
MYH7	c.4493T>A	p.Phe1498Tyr	missense	0	3	0.0075
MYH7	c.4439A>G	p.Glu1480Gly	missense	0	1	0.0025
MYH7	c.3456G>C	p.Glu1152Asp	missense	0	1	0.0025
MYH7	c.2337_2341dupGAGGC	p.Leu781ArgfsTer3	frameshift	0	1	0.0025
MYH7	c.154G>A	p.Val52Met	missense	0	1	0.0025
ACTN2	c.2602G>A	p.Ala868Thr	missense	3.423e-05	3	0.0075
ACTN2	c.1606A>C	p.Met536Leu	missense	0	1	0.0025
ACTN2	c.971G>A	p.Arg324Gln	missense	0	1	0.0025
ACTN2	c.1351C>G	p.Leu451Val	missense	0	1	0.0025
ACTN2	c.34T>C	p.Tyr12His	missense	0	2	0.005
ACTN2	c.333_334insTCA	p.Gly111_Val112insSer	inframe indel	0	1	0.0025

## Sheet: Table S4
Table S4: List of rare variants identified in the UK HCM cohort The table below lists all rare variants (i.e. gnomAD FAFpopmax <4x10-5) in HCM-associated genes identified in UK HCM cases (n=396 for JPH2 and n=684 for all other genes) analysed in this study. All variants except those found in ACTN2 and JPH2 were classified according to the ACMG/AMP guidelines implemented in the webtool CardioClass…
Gene	cDNA Variant	Protein Variant	Variant Type	gnomAD FAF popmax	UK HCM count	UK HCM freq	ACMG/AMP classification	Activated ACMG/AMP Rules	Curation Evidence
ACTC1	c.76G>A	p.Asp26Asn	missense	0	1	0.00146199	VUS	PM2,PP3
ACTC1	c.787C>G	p.Leu263Val	missense	0	1	0.00146199	VUS	PM2
ACTC1	c.850A>T	p.Ile284Phe	missense	0	2	0.00292398	VUS	PM2
ACTN2	c.979C>T	p.Arg327Cys	missense	2.596e-05	1	0.00146199	VUS	PM2,PP3
ACTN2	c.2659G>A	p.Ala887Thr	missense	1.687e-05	1	0.00146199	VUS	PM2
ACTN2	c.1423G>A	p.Asp475Asn	missense	0	1	0.00146199	VUS	PM2,PP3
ACTN2	c.58A>G	p.Met20Val	missense	0	1	0.00146199	VUS	PM2,PP3
ACTN2	c.671A>G	p.Asp224Gly	missense	0	1	0.00146199	VUS	PM2
ACTN2	c.1180C>T	p.Arg394Trp	missense	3.419e-05	2	0.00292398	VUS	PM2,PP3
ACTN2	c.1445G>A	p.Arg482Gln	missense	2.299e-05	1	0.00146199	VUS	PM2,PP3
CSRP3	c.191G>A	p.Arg64His	missense	7.02e-06	1	0.00146199	VUS	PM2,PP3
CSRP3	c.131T>C	p.Leu44Pro	missense	7.04e-06	2	0.00292398	VUS	PM2,PP3
CSRP3	c.449G>A	p.Cys150Tyr	missense	7.01e-06	1	0.00146199	VUS	PM2,PP3
JPH2	c.1801A>C	p.Thr601Pro	missense	0	1	0.00252525	VUS	PM2
JPH2	c.226A>G	p.Thr76Ala	missense	2.92e-06	1	0.00252525	VUS	PM2,PP3
JPH2	c.1375G>A	p.Ala459Thr	missense	1.601e-05	1	0.00252525	VUS	PM2
MYBPC3	c.1084A>C	p.Ser362Arg	missense	0	1	0.00146199	VUS	PM2,PP2
MYBPC3	c.1120C>T	p.Glyln374X	nonsense	0	1	0.00146199	LP	PM2,PVS1
MYBPC3	c.1201C>T	p.Glyln401X	nonsense	0	1	0.00146199	LP	PM2,PVS1
MYBPC3	c.1217G>A	p.Ser406Asn	missense	0	1	0.00146199	VUS	PM2
MYBPC3	c.1218C>A	p.Ser406Arg	missense	0	1	0.00146199	VUS	PM2,PP3
MYBPC3	c.1227-2A>G	-	splice acceptor variant	0	1	0.00146199	LP	PM2, PVS1
MYBPC3	c.126G>A	p.Trp42X	nonsense	0	1	0.00146199	LP	PM2,PVS1
MYBPC3	c.1351+1G>A	-	splice donor variant	0	1	0.00146199	LP	PM2,PVS1
MYBPC3	c.1357_1358delCC	p.Pro453CysfsTer21	frameshift	1.1e-05	1	0.00146199	P	PM2,PVS1,PP1(s)	PMID:12788380
MYBPC3	c.1359delT	p.Val454CysfsTer12	frameshift	0	1	0.00146199	LP	PM2,PVS1
MYBPC3	c.1405C>T	p.Glyln469X	nonsense	0	1	0.00146199	LP	PM2,PVS1
MYBPC3	c.1408C>T	p.Arg470Trp	missense	0	1	0.00146199	VUS	PM2,PP3
MYBPC3	c.1483C>G	p.Arg495Gly	missense	0	4	0.00584795	P	PP3,PM2,PM5 & PS4
MYBPC3	c.1484G>A	p.Arg495Gln	missense	1.7e-05	1	0.00146199	LP	PM2,PS4,PP1(p)	PMID:9562578
MYBPC3	c.1503C>G	p.Tyr501X	nonsense	0	1	0.00146199	LP	PM2,PVS1
MYBPC3	c.1504C>T	p.Arg502Trp	missense	2.9e-05	12	0.0175439	P	PM2,PS4,PP3,PP5,PP1(s)
MYBPC3	c.1505G>A	p.Arg502Gln	missense	0	1	0.00146199	P	PM2,PS4,PM5,PP1(s)
MYBPC3	c.1518C>A	p.Asp506Glu	missense	0	1	0.00146199	VUS	PM2
MYBPC3	c.1624G>C	p.Glylu542Gln	missense	7e-06	4	0.00584795	P	PM2,PS4,PP1(s)	ClinVar:SCV000256661.2.
MYBPC3	c.1765C>T	p.Arg589Cys	missense	4e-06	2	0.00292398	VUS	PM2,PP3
MYBPC3	c.1778C>T	p.Ser593Phe	missense	4e-06	1	0.00146199	VUS	PM2,PP3
MYBPC3	c.1828G>A	p.Asp610Asn	missense	3e-05	1	0.00146199	VUS	PM2
MYBPC3	c.188G>A	p.Arg63Gln	missense	1.3e-05	1	0.00146199	VUS	PM2
MYBPC3	c.1928-2A>G	-	splice acceptor variant	0	1	0.00146199	P	PM2, PS4,PVS1 & PP1(s)	PMID:7493026
MYBPC3	c.1955C>G	p.Pro652Arg	missense	0	1	0.00146199	VUS	PM2
MYBPC3	c.2011G>A	p.Val671Ile	missense	0	1	0.00146199	VUS	PM2
MYBPC3	c.2030C>T	p.Pro677Leu	missense	0	1	0.00146199	VUS	PM2
MYBPC3	c.223G>A	p.Asp75Asn	missense	9e-06	2	0.00292398	VUS	PM2
MYBPC3	c.2267delC	p.Pro756LeufsTer66	frameshift	0	1	0.00146199	LP	PM2,PVS1
MYBPC3	c.2308G>A	p.Asp770Asn	missense	2.3e-05	2	0.00292398	LP	PM2, PS4
MYBPC3	c.2371C>T	p.Glyln791X	nonsense	0	1	0.00146199	LP	PM2,PVS1
MYBPC3	c.2373dupG	p.Trp792ValfsTer41	frameshift	1.1e-05	2	0.00292398	P	PM2,PS4,PVS1
MYBPC3	c.2376G>A	p.Trp792X	nonsense	0	1	0.00146199	LP	PM2,PVS1
MYBPC3	c.2441_2443delAGA	p.Lys814del	inframe indel	0	2	0.00292398	VUS	PM2,PM4
MYBPC3	c.2459G>A	p.Arg820Gln	missense	1.2e-05	2	0.00292398	VUS	PM1,PP1(p)	PMID:12628722
MYBPC3	c.2543_2544delCG	p.Ala848GlyfsTer35	frameshift	0	1	0.00146199	LP	PM2,PVS1
MYBPC3	c.2558delG	p.Gly853AlafsTer26	frameshift	0	1	0.00146199	LP	PM2,PVS1
MYBPC3	c.2737+2_2737+3delTG	-	splice donor variant	0	1	0.00146199	LP	PM2,PVS1
MYBPC3	c.2827C>T	p.Arg943Ter	nonsense	1.1e-05	1	0.00146199	P	PP1(p),PM2,PS4 & PVS1
MYBPC3	c.2864_2865delCT	p.Pro955ArgfsTer95	frameshift	0	1	0.00146199	P	PM2,PVS1,PS4,PP1(s)	PMID:9562578
MYBPC3	c.2905+1G>A	-	splice donor variant	0	1	0.00146199	P	PM2,PS4,PVS1
MYBPC3	c.2905+2T>G	-	splice donor variant	0	1	0.00146199	LP	PM2,PVS1
MYBPC3	c.2905C>T	p.Glyln969X	nonsense	0	1	0.00146199	P	PM2,PVS1,PP1(s)	PMID:9541104
MYBPC3	c.3064C>T	p.Arg1022Cys	missense	0	1	0.00146199	VUS	PM2,PP3
MYBPC3	c.3163A>T	p.Lys1055X	nonsense	0	1	0.00146199	LP	PM2,PVS1
MYBPC3	c.3190+1G>A	-	splice donor variant	0	1	0.00146199	LP	PM2,PVS1
MYBPC3	c.3226_3227insT	p.Asp1076ValfsTer6	frameshift	0	2	0.00292398	P	PM2,PS4,PVS1
MYBPC3	c.3233G>A	p.Trp1078X	nonsense	0	1	0.00146199	LP	PM2,PVS1
MYBPC3	c.3257G>A	p.Trp1086X	nonsense	0	1	0.00146199	LP	PM2,PVS1
MYBPC3	c.327_332delCCCTGC	p.Pro110_Ala111del	inframe indel	0	1	0.00146199	VUS	PM2,PM4
MYBPC3	c.3286G>T	p.Glylu1096X	nonsense	0	1	0.00146199	LP	PM2,PVS1
MYBPC3	c.3326C>T	p.Thr1109Ile	missense	2.5e-05	1	0.00146199	VUS	PM2
MYBPC3	c.3408C>A	p.Tyr1136X	nonsense	0	1	0.00146199	LP	PM2,PVS1
MYBPC3	c.3452C>T	p.Ala1151Val	missense	2.8e-05	1	0.00146199	VUS	PM2
MYBPC3	c.3492delC	p.Ile1165SerfsTer24	frameshift	0	1	0.00146199	LP	PM2,PVS1
MYBPC3	c.3613C>T	p.Arg1205Trp	missense	0	1	0.00146199	LP	PM2,PS4
MYBPC3	c.3627+1G>A	-	splice donor variant	0	1	0.00146199	P	PM2,PVS1,PS4,PP1(s)
MYBPC3	c.3697C>T	p.Glyln1233X	nonsense	3e-06	1	0.00146199	P	PM2,PVS1,PS4,PP1(p)	PMID:18957093
MYBPC3	c.3742G>A	p.Gly1248Arg	missense	2.3e-05	1	0.00146199	VUS	PM2
MYBPC3	c.3763G>C	p.Ala1255Pro	missense	0	1	0.00146199	VUS	PM2
MYBPC3	c.3771C>A	p.Asn1257Lys	missense	0	1	0.00146199	LP	PM2,PS4
MYBPC3	c.451G>A	p.Asp151Asn	missense	0	1	0.00146199	VUS	PM2,BP4
MYBPC3	c.484C>T	p.Glyln162X	nonsense	0	1	0.00146199	LP	PM2,PVS1
MYBPC3	c.655G>C	p.Val219Leu	missense	0	2	0.00292398	LP	PM2,PS4
MYBPC3	c.710A>C	p.Tyr237S	missense	0	1	0.00146199	P	PM2,PS4,PP3,PP1(s)
MYBPC3	c.767T>G	p.Val256Gly	missense	0	1	0.00146199	VUS	PM2,PP3
MYBPC3	c.772G>A	p.Glu258Lys	missense	1.2e-05	2	0.00292398	LP	PM2, PS4 & PP1(p)	PMID:9562578
MYBPC3	c.806C>A	p.Ser269X	nonsense	0	1	0.00146199	LP	PM2,PVS1
MYBPC3	c.821+2T>C	-	splice donor variant	0	1	0.00146199	LP	PM2,PVS1
MYBPC3	c.936G>T	p.Lys312Asn	missense	0	1	0.00146199	VUS	PM2
MYH7	c.1060G>A	p.Gly354Ser	missense	0	1	0.00146199	VUS	PM1,PM2
MYH7	c.1063G>A	p.Ala355Thr	missense	0	4	0.00584795	P	PM1,PM2,PS4,PP3,PP1(p)
MYH7	c.1075T>G	p.Phe359Val	missense	0	1	0.00146199	VUS	PM1,PM2
MYH7	c.1357C>T	p.Arg453Cys	missense	0	2	0.00292398	LP	PM1,PM2,PP3,PP1(s),PM6	PMID:1552912
MYH7	c.1358G>A	p.Arg453His	missense	0	1	0.00146199	P	PM1,PM2,PS4,PP3,PM5,PM6
MYH7	c.1405G>A	p.Asp469Asn	missense	3e-06	1	0.00146199	VUS	PM1,PM2,PP3
MYH7	c.1447G>A	p.Glylu483Lys	missense	0	1	0.00146199	VUS	PM1,PM2,PP3,PP1(p)
MYH7	c.1464C>A	p.Phe488Leu	missense	0	1	0.00146199	VUS	PM1,PM2
MYH7	c.1477A>T	p.Met493Leu	missense	0	1	0.00146199	VUS	PM1,PM2
MYH7	c.1753A>T	p.Ile585Phe	missense	0	1	0.00146199	VUS	PM1,PM2
MYH7	c.1988G>A	p.Arg663His	missense	3e-06	3	0.00438596	P	PM2,PS4,PM1 & PP1(s)	PMID:10750581
MYH7	c.2011C>T	p.Arg671Cys	missense	0	1	0.00146199	VUS	PM2,PP3 & PM1
MYH7	c.2146G>A	p.Gly716Arg	missense	0	1	0.00146199	P	PP3,PM2,PM1,PM6,PS4 & PP1(s)	PMID:18953637
MYH7	c.2167C>T	p.Arg723Cys	missense	3e-06	1	0.00146199	P	PM1,PM2,PS4,PP3,PM5,PP1(s),PS2	PMID:1430197
MYH7	c.2221G>T	p.Gly741Trp	missense	0	1	0.00146199	P	PP3,PM2,PM5,PP1(m) & PS4,PM1	PMID:8533830
MYH7	c.2242T>A	p.Ser748Thr	missense	0	1	0.00146199	VUS	PM1,PM2
MYH7	c.2243C>T	p.Ser748Phe	missense	0	1	0.00146199	LP	PM1,PM2,PP3
MYH7	c.2296A>C	p.Lys766Gln	missense	0	1	0.00146199	VUS	PM1,PM2,PP3
MYH7	c.2302G>A	p.Gly768Arg	missense	0	2	0.00292398	P	PM1,PM2,PS4,PP3,PP1(m)
MYH7	c.2389G>A	p.Ala797Thr	missense	2.1e-05	3	0.00438596	P	PM1,PM2,PS4 & PP1(s)	PMID:11186938
MYH7	c.2539A>G	p.Lys847Glu	missense	0	5	0.00730994	LP	PM1,PM2,PS4,PP3
MYH7	c.2555T>C	p.Met852Thr	missense	0	1	0.00146199	VUS	PM1,PM2,PP3
MYH7	c.2606G>A	p.Arg869His	missense	2.1e-05	1	0.00146199	VUS	PM1,PM2,PP3
MYH7	c.2606G>C	p.Arg869Pro	missense	0	1	0.00146199	VUS	PM1,PM2,PP3
MYH7	c.2609G>A	p.Arg870His	missense	0	1	0.00146199	P	PM1,PM2,PS4 & PP1(s)	PMID:16650083
MYH7	c.2717A>G	p.Asp906Gly	missense	0	5	0.00730994	P	PM1,PM2,PS4,PP1(s)	PMID:12081993
MYH7	c.2722C>G	p.Leu908Val	missense	0	1	0.00146199	P	PM1, PM2,PS4,PP3,PP1(s)	PMID:1638703
MYH7	c.2770G>A	p.Glu924Lys	missense	0	1	0.00146199	P	PP3,PP1(p),PM2,PS4, PS2,PM1	PMID:1430197
MYH7	c.2782G>A	p.Asp928Asn	missense	0	1	0.00146199	VUS	PM1,PM2,PP1(p),PP3
MYH7	c.3134G>T	p.Arg1045Leu	missense	1.2e-05	2	0.00292398	VUS	PM2,PP3
MYH7	c.3981C>A	p.Asn1327Lys	missense	3e-06	1	0.00146199	VUS	PM2,PP3
MYH7	c.4066G>A	p.Glylu1356Lys	missense	0	1	0.00146199	LP	PM2,PS4,PP3,PP1(m)
MYH7	c.4124A>G	p.Tyr1375Cys	missense	0	1	0.00146199	VUS	PM2,PP3
MYH7	c.4135G>A	p.Ala1379Thr	missense	0	1	0.00146199	P	PM2,PS4,PP1(s)	PMID:11861413
MYH7	c.4258C>T	p.Arg1420Trp	missense	3e-06	1	0.00146199	LP	PP3,PM2 & PS4
MYH7	c.4259G>A	p.Arg1420Gln	missense	0	1	0.00146199	VUS	PM2,PP3
MYH7	c.428G>A	p.Arg143Gln	missense	0	1	0.00146199	LP	PM2,PS4,PP1(p)
MYH7	c.4317_4319dupTGC	p.Ala1439_Ala1440insCys	inframe indel	0	1	0.00146199	VUS	PM2,PM4
MYH7	c.4645-2A>C	-	splice donor variant	0	1	0.00146199	VUS	PM2
MYH7	c.5005G>T	p.Glylu1669X	nonsense	0	1	0.00146199	VUS	PM2
MYH7	c.5075T>A	p.Val1692Glu	missense	0	1	0.00146199	VUS	PM2
MYH7	c.508G>A	p.Glylu170Lys	missense	0	2	0.00292398	VUS	PM2
MYH7	c.5134C>T	p.Arg1712Trp	missense	0	2	0.00292398	VUS	PM2,PP3
MYH7	c.5135G>A	p.Arg1712Gln	missense	1.7e-05	2	0.00292398	LP	PP3,PP1(p),PM2 & PS4
MYH7	c.5334C>A	p.His1778Gln	missense	0	1	0.00146199	VUS	PM2
MYH7	c.5341C>T	p.Arg1781Cys	missense	0	1	0.00146199	VUS	PM2,PP3
MYH7	c.5380C>A	p.Glyln1794Lys	missense	0	1	0.00146199	VUS	PM2
MYH7	c.5470A>G	p.Asn1824Asp	missense	0	1	0.00146199	VUS	PM2
MYH7	c.5471A>G	p.Asn1824Ser	missense	7e-06	1	0.00146199	VUS	PM2
MYH7	c.5749G>T	p.Val1917Phe	missense	3e-06	1	0.00146199	VUS	PM2
MYH7	c.5779A>T	p.Ile1927Phe	missense	2.8e-05	1	0.00146199	VUS	PM2
MYH7	c.5786C>T	p.Thr1929Met	missense	1.2e-05	1	0.00146199	VUS	PM2
MYH7	c.788T>C	p.Ile263Thr	missense	0	1	0.00146199	P	PM1,PM2,PS4,PP3,PP1(s)
MYL2	c.221C>T	p.Pro74Leu	missense	0	1	0.00146199	VUS	PM2
MYL2	c.428C>T	p.Pro143Leu	missense	1.7e-05	1	0.00146199	VUS	PM2
MYL3	c.383G>A	p.Gly128Asp	missense	0	1	0.00146199	VUS	PM2
MYL3	c.445A>G	p.Met149Val	missense	0	1	0.00146199	LP	PM2,PP1(s)	PMID:8673105,16267253
MYL3	c.460C>T	p.Arg154Cys	missense	2.1e-05	1	0.00146199	VUS	PP3, PM2
PLN	c.116T>G	p.Leu39X	nonsense	1.2e-05	1	0.00146199	LP	PM2,PVS1
PLN	c.74G>A	p.Arg25His	missense	3e-06	1	0.00146199	VUS	PM2
TNNI3	c.407G>A	p.Arg136Gln	missense	0	1	0.00146199	VUS	PM2
TNNI3	c.433C>T	p.Arg145Trp	missense	0	3	0.00438596	LP	PM2,PP3,PM5,PP1(p)	PMID:15607392
TNNI3	c.485G>A	p.Arg162Gln	missense	2.3e-05	4	0.00584795	LP	PM2,PS4,PP1(m)	PMID:15607392,22876777
TNNI3	c.557G>A	p.Arg186Gln	missense	0	1	0.00146199	LP	PM2,PP1(s)
TNNI3	c.561G>T	p.Glylu187Asp	missense	1.1e-05	1	0.00146199	VUS	PM2
TNNI3	c.587A>G	p.Asp196Gly	missense	0	1	0.00146199	VUS	PM2,PP3
TNNI3	c.602T>C	p.Met201Thr	missense	0	1	0.00146199	VUS	PM2,PP3
TNNI3	c.608G>T	p.Gly203Val	missense	0	1	0.00146199	VUS	PM2,PP3
TNNT2	c.236T>A	p.Ile79Asn	missense	0	2	0.00292398	P	PM2,PS4,PP3,PP1(s)
TNNT2	c.274C>T	p.Arg92Trp	missense	0	2	0.00292398	P	PP3,PM2,PM5,PS4, PP1(s)	PMID:11346248,9060892
TNNT2	c.275G>A	p.Arg92Gln	missense	0	1	0.00146199	P	PM2,PM6,PP1(s),PP3,PM5	PMID:8205619,7898523
TNNT2	c.664G>T	p.Asp222Tyr	missense	0	1	0.00146199	VUS	PM2,PP3
TNNT2	c.785A>G	p.Asn262Ser	missense	0	2	0.00292398	VUS	PM2
TPM1	c.842T>C	p.Met281Thr	missense	0	2	0.00292398	VUS	PM2

## Sheet: Table S5
Table S5 : List of rare variants identified in the UK control cohort The table below lists all rare variants (i.e. gnomAD FAFpopmax <4x10-5) in HCM-associated genes identified in 1,054 UK controls analysed in this study.
Gene	cDNA Variant	Protein Variant	Variant Type	gnomAD FAF popmax	UK control count (n=1054)	UK control freq
ACTN2	c.895C>T	p.Arg299Cys	missense	1.082e-05	1	0.000948767
ACTN2	c.964G>A	p.Asp322Asn	missense	0	1	0.000948767
ACTN2	c.1793C>T	p.Pro598Leu	missense	1.082e-05	1	0.000948767
ACTN2	c.1918C>T	p.Arg640Cys	missense	9.58e-06	1	0.000948767
ACTN2	c.1991C>G	p.Ser664Cys	missense	0	1	0.000948767
ACTN2	c.2024T>C	p.Met675Thr	missense	0	1	0.000948767
ACTN2	c.2629G>T	p.Gly877Cys	missense	2.596e-05	1	0.000948767
CSRP3	c.289A>C	p.Lys97Gln	missense	0	1	0.000948767
JPH2	c.1658C>T	p.Ala553Val	missense	9.44e-06	1	0.000948767
JPH2	c.1420G>A	p.Glu474Lys	missense	3.477e-05	1	0.000948767
JPH2	c.590G>T	p.Arg197Leu	missense	0	1	0.000948767
JPH2	c.461T>G	p.Val154Gly	missense	0	1	0.000948767
JPH2	c.410T>C	p.Met137Thr	missense	0	1	0.000948767
MYBPC3	c.3506C>T	p.Pro1169Leu	missense	0	1	0.000948767
MYBPC3	c.3296G>C	p.Gly1099Ala	missense	0	1	0.000948767
MYBPC3	c.3083C>G	p.Thr1028Ser	missense	0	1	0.000948767
MYBPC3	c.3065G>C	p.Arg1022Pro	missense	2.3e-05	1	0.000948767
MYBPC3	c.3017C>A	p.Thr1006Asn	missense	0	1	0.000948767
MYBPC3	c.2573G>A	p.Ser858Asn	missense	0	1	0.000948767
MYBPC3	c.2562G>A	p.Met854Ile	missense	3e-06	1	0.000948767
MYBPC3	c.2534G>A	p.Arg845His	missense	1.9e-05	1	0.000948767
MYBPC3	c.2063C>T	p.Thr688Met	missense	0	1	0.000948767
MYBPC3	c.1884G>T	p.Lys628Asn	missense	0	1	0.000948767
MYBPC3	c.1454A>G	p.Lys485Arg	missense	0	1	0.000948767
MYBPC3	c.1076A>G	p.Glu359Gly	missense	0	1	0.000948767
MYBPC3	c.998A>G	p.Tyr333Cys	missense	0	1	0.000948767
MYBPC3	c.373G>A	p.Ala125Thr	missense	0	1	0.000948767
MYBPC3	c.327_332dupCCCTGC	p.Pro110_Ala111dup	inframe indel	0	1	0.000948767
MYBPC3	c.299C>T	p.Ala100Val	missense	0	1	0.000948767
MYBPC3	c.283A>C	p.Ile95Leu	missense	2.8e-05	1	0.000948767
MYBPC3	c.251G>A	p.Gly84Asp	missense	3.3e-05	1	0.000948767
MYBPC3	c.223G>A	p.Asp75Asn	missense	9e-06	1	0.000948767
MYBPC3	c.146_148delTCA	p.Ile49del	inframe indel	7e-06	1	0.000948767
MYH7	c.5203T>A	p.Ser1735Thr	missense	1.7e-05	1	0.000948767
MYH7	c.5065C>A	p.Arg1689Ser	missense	0	1	0.000948767
MYH7	c.4985G>A	p.Arg1662His	missense	3.5e-05	1	0.000948767
MYH7	c.4681G>T	p.Ala1561Ser	missense	0	1	0.000948767
MYH7	c.4390C>T	p.Gln1464Ter	stop gained	3e-06	1	0.000948767
MYH7	c.3740delA	p.Lys1247ArgfsTer10	frameshift	7e-06	1	0.000948767
MYH7	c.3721G>T	p.Ala1241Ser	missense	0	1	0.000948767
MYH7	c.3457G>A	p.Ala1153Thr	missense	7e-06	1	0.000948767
MYH7	c.2962A>G	p.Ile988Val	missense	0	1	0.000948767
MYH7	c.1085T>C	p.Met362Thr	missense	0	1	0.000948767
MYH7	c.733-2A>G	-	splice acceptor variant	0	1	0.000948767
MYH7	c.898A>T	p.Met300Leu	missense	0	1	0.000948767
MYL2	c.163G>T	p.Ala55Ser	missense	0	1	0.000948767
MYL2	c.125G>A	p.Gly42Asp	missense	0	1	0.000948767
MYL2	c.4G>T	p.Ala2Ser	missense	0	1	0.000948767
MYL3	c.494C>G	p.Thr165Arg	missense	0	1	0.000948767
MYL3	c.230G>A	p.Gly77Glu	missense	0	1	0.000948767
PLN	c.53T>C	p.Ile18Thr	missense	0	1	0.000948767
PLN	c.53T>C	p.Ile18Thr	missense	0	1	0.000948767
PLN	c.145G>A	p.Val49Met	missense	0	1	0.000948767
PLN	c.145G>A	p.Val49Met	missense	0	1	0.000948767
TNNI3	c.556C>T	p.Arg186Trp	missense	0	1	0.000948767
TNNI3	c.224C>T	p.Ala75Val	missense	0	1	0.000948767
TNNI3	c.164A>C	p.Gln55Pro	missense	3e-06	1	0.000948767
TNNT2	c.569A>G	p.Lys190Arg	missense	0	1	0.000948767
TPM1	c.241-1G>C	-	splice acceptor variant	0	1	0.000948767
TPM1	c.314G>A	p.Arg105His	missense	0	1	0.000948767
TPM1	c.112C>A	p.Gln38Lys	missense	0	1	0.000948767

## Sheet: Table S6
Table S6: Comparison of the frequency of rare variants (i.e. gnomAD FAFpopmax <4x10-5) in HCM-associated genes/gene groups between Egyptian HCM cases and Egyptian controls (Fisher's Exact 1-sided test level of significance = 0.05, with Bonferroni correction for 8 tests = 0.0063). MLC: MYL2 & MYL3;Thin filament: ACTC1, TNNC1, TNNI3, TNNT2, TPM1.
Gene/Gene groups	Variant Type	Egypt HCM with	Egypt HCM without	Egypt HCM freq (%)	Egypt Control with	Egypt Control without	Egypt Control freq (%)	Case excess (%)	Fisher's exact 1-sided p-value
MYH7	Non-truncating	82	432	15.95	8	392	2	13.95	1.7e-05
	Truncating	17	497	3.31	0.0017	399.998	0.25	3.06	0.0004
MYBPC3	Non-truncating	37	477	7.2	11	389	2.75	4.45	0.0017
	Truncating	48	466	9.34	0	400	0	9.34	3.65e-13
Myosin light chain (MLC)	Non-truncating	27	487	5.25	0	400	0	5.25	1.31e-07
	Truncating	1	513	0.19	0	400	0	0.19	0.5624
Thin Filament	Non-truncating	18	496	3.5	0	400	0	3.5	2.77e-05
	Truncating	0	514	0	0	400	0	0	1
CSRP3	Non-truncating	10	504	1.95	1	399	0.25	1.7	0.01651
	Truncating	5	509	0.97	1	399	0.25	0.72	0.1785
JPH2	Non-truncating	14	500	2.72374	5	395	1.25	1.47374	0.09228
	Truncating	0	514	0	0	400	0	0	1
ACTN2	Non-truncating	11	503	2.14	9	391	2.25	-0.11	0.6359
	Truncating	1	513	0.19	0	400	0	0.19	0.5624
PLN	Non-truncating	0	0	0	0	400	0	0	1
	Truncating	0	0	0	0	400	0	0	1

## Sheet: Table S7
Table S7: Comparison of the frequency of rare variants (i.e. gnomAD FAFpopmax <4x10-5) in HCM-associated genes/gene groups between UK HCM cases and UK controls (Fisher's Exact 1-sided test level of significance = 0.05, with Bonferroni correction for 8 tests = 0.0063). MLC: MYL2 & MYL3;Thin filament: ACTC1, TNNC1, TNNI3, TNNT2, TPM1.
Gene/Gene groups	Variant Type	UK HCM with	UK HCM without	UK HCM freq (%)	UK Control with	UK Control without	UK Control freq (%)	Case excess (%)	Fisher's exact 1-sided p-value
MYH7	Non-truncating	72	612	10.53	9	1045	0.85	9.68	2.2e-16
	Truncating	2	682	0.29	3	1051	0.28	0.01	0.6521
MYBPC3	Non-truncating	59	625	8.63	20	1034	1.9	6.73	7.32e-11
	Truncating	37	647	5.41	0	1054	0	5.41	5.65e-16
Myosin light chain (MLC)	Non-truncating	5	679	0.73	5	1049	0.474383	0.26	0.3505
	Truncating	0	684	0	0	1054	0	0	1
Thin Filament	Non-truncating	27	657	3.95	6	1048	0.57	3.38	5.86e-07
	Truncating	0	684	0	1	1053	0.09	-0.09	1
CSRP3	Non-truncating	4	680	0.58	1	1053	0.09	0.49	0.0819
	Truncating	0	684	0	0	1054	0	0	1
JPH2	Non-truncating	3	393	0.76	5	1049	0.47	0.29	0.3796
	Truncating	0	396	0	0	1054	0	0	1
ACTN2	Non-truncating	8	676	1.17	7	1047	0.66	0.51	0.1972
	Truncating	0	684	0	0	1054	0	0	1
PLN	Non-truncating	1	683	0.15	4	1050	0.38	-0.23	0.9183
	Truncating	1	683	0.15	0	1054	0	0.15	0.3936

## Sheet: Table S8
Table S8: Summary of rare (i.e. gnomAD FAFpopmax <4x10-5) double-hits in validated HCM genes identified in the Egyptian HCM cohort (n=514). Variant classification was performed prior to the cohort-level analysis (refer to Figure 4B). Het: Heterozygous, Hom: Homozygous.
#	Gene	cDNA Variant	Protein Variant	Zygosity	Variant Type	ACMG classification	gnomAD FAF popmax
1	CSRP3	c.437G>A	p.Arg146His	Het	missense	VUS	1.122e-05
	MYL3	c.460C>T	p.Arg154Cys	Het	missense	VUS	2.1e-05
2	CSRP3	c.436C>T	p.Arg146Cys	Het	missense	VUS	2.92e-06
	MYH7	c.3460G>A	p.Gly1154Ser	Het	missense	VUS	0
	TNNI3	c.485G>T	p.Arg162Leu	Hom	missense	VUS	0
3	CSRP3	c.414+1G>T	-	Het	splice donor variant	LP	0
22	JPH2	c.296G>A	p.Ser99Asn	Het	missense	VUS	0
110	MYH7	c.5769delG	p.Ser1924AlafsTer9	Het	frameshift	VUS	0
4	CSRP3	c.365G>A	p.Arg122Gln	Het	missense	VUS	2.92e-06
19	JPH2	c.481A>G	p.Thr161Ala	Het	missense	VUS	0
5	CSRP3	c.365G>A	p.Arg122Gln	Het	missense	VUS	2.92e-06
61	MYBPC3	c.1773G>T	p.Lys591Asn	Het	missense	VUS	0
102	MYBPC3	c.305C>T	p.Pro102Leu	Het	missense	VUS	3.7e-05
6	CSRP3	c.272A>T	p.Gln91Leu	Het	missense	VUS	0
12	JPH2	c.1886C>T	p.Pro629Leu	Het	missense	VUS	0
7	TPM1	c.574G>A	p.Glu192Lys	Het	missense	P	0
	JPH2	c.1435C>T	p.Arg479Trp	Het	missense	VUS	2.525e-05
8	JPH2	c.1014G>C	p.Glu338Asp	Het	missense	VUS	0
174	MYH7	c.1493A>G	p.Gln498Arg	Het	missense	VUS	0
9	MYBPC3	c.1558G>T	p.Glu520Ter	Hom	nonsense	LP	0
259	JPH2	c.511_516dup	p.Ser171_Asn172dup	Het	inframe insertion	VUS	0
10	JPH2	c.296G>A	p.Ser99Asn	Het	missense	VUS	0
31	MYBPC3	c.3617G>T	p.Gly1206Val	Het	missense	VUS	0
11	MYH7	c.5769delG	p.Ser1924AlafsTer9	Het	frameshift	VUS	0
27	MYBPC3	c.3627+2delT	-	Het	splice donor variant	LP	0
12	MYBPC3	c.2977C>T	p.Leu993Phe	Het	missense	VUS	0
226	TNNI3	c.188G>A	p.Arg63Gln	Het	missense	VUS	0
13	MYBPC3	c.1444delG	p.Ala482ArgfsTer6	Het	frameshift	LP	0
71	MYBPC3	c.2908C>T	p.Arg970Trp	Het	missense	VUS	0
14	MYH7	c.2770G>A	p.Glu924Lys	Het	missense	P	0
136	MYBPC3	c.2738G>C	p.Cys913Ser	Het	missense	VUS	0
15	MYH7	c.2147G>C	p.Gly716Ala	Het	missense	LP	0
160	MYBPC3	c.2534G>A	p.Arg845His	Het	missense	VUS	1.9e-05
16	MYBPC3	c.2470G>A	p.Asp824Asn	Het	missense	VUS	0
114	MYH7	c.5769delG	p.Ser1924AlafsTer9	Het	frameshift	VUS	0
17	MYBPC3	c.999C>A	p.Tyr333Ter	Het	nonsense	LP	0
80	MYBPC3	c.2171G>A	p.Arg724Gln	Het	missense	VUS	7e-06
18	MYBPC3	c.1308C>A	p.Cys436Ter	Het	nonsense	LP	0
86	MYBPC3	c.836G>C	p.Gly279Ala	Het	missense	VUS	4e-06
19	MYBPC3	c.1223+1G>A	-	Het	splice donor variant	LP	2.4e-05
107	MYH7	c.5769delG	p.Ser1924AlafsTer9	Het	frameshift	VUS	0
20	MYH7	c.2348G>A	p.Arg783His	Het	missense	LP	7e-06
154	MYBPC3	c.1003C>A	p.Arg335Ser	Het	missense	VUS	0
21	MYBPC3	c.836G>C	p.Gly279Ala	Het	missense	VUS	4e-06
239	ACTN2	c.265C>T	p.Arg89Trp	Het	missense	VUS	3.419e-05
22	MYBPC3	c.772G>A	p.Glu258Lys	Het	missense	LP	1.2e-05
242	ACTN2	c.2555G>A	p.Arg852Gln	Het	missense	VUS	1.12e-05
23	MYBPC3	c.130C>T	p.Arg44Cys	Het	missense	VUS	0
164	MYH7	c.2011C>T	p.Arg671Cys	Het	missense	VUS	0
24	MYH7	c.5769delG	p.Ser1924AlafsTer9	Het	frameshift	VUS	0
184	MYH7	c.925G>A	p.Asp309Asn	Het	missense	VUS	1.1e-05
241	ACTN2	c.1266G>C	p.Gln422His	Het	missense	VUS	0
25	TNNT2	c.274C>T	p.Arg92Trp	Het	missense	P	0
231	MYH7	c.3622G>C	p.Asp1208His	Het	missense	VUS	0
26	MYL3	c.187C>T	p.Arg63Cys	Het	missense	VUS	3e-06
250	ACTN2	c.574C>T	p.Arg192Ter	Het	stop gained	VUS	0
27	TPM1	c.574G>A	p.Glu192Lys	Het	missense	P	0
	ACTN2	c.829C>G	p.Gln277Glu	Het	missense	VUS	0

## Sheet: Table S9
Table S9: Summary of rare (i.e. gnomAD FAFpopmax <4x10-5) double-hits in validated HCM genes identified in UK HCM cohort (n=684). All variants were observed in heterozygosity
#	Gene	cDNA Variant	Protein Variant	Variant Type	ACMG classification	gnomAD FAF popmax
1	MYBPC3	c.1201C>T	p.Glyln401Ter	nonsense	LP	0
	ACTC1	c.787C>G	p.Leu263Val	missense	VUS	0
2	MYBPC3	c.1217G>A	p.Ser406Asn	missense	VUS	0
	MYBPC3	c.1765C>T	p.Arg589Cys	missense	VUS	4e-06
	MYBPC3	c.1218C>A	p.Ser406Arg	missense	VUS	0
3	MYBPC3	c.1408C>T	p.Arg470Trp	missense	VUS	0
22	MYBPC3	c.2441_2443delAGA	p.Lys814del	inframe	VUS	0
4	MYBPC3	c.1518C>A	p.Asp506Glu	missense	VUS	0
19	TNNI3	c.561G>T	p.Glylu187Asp	missense	VUS	1.1e-05
5	MYBPC3	c.223G>A	p.Asp75Asn	missense	VUS	9e-06
61	MYL2	c.428C>T	p.Pro143Leu	missense	VUS	1.7e-05
6	MYBPC3	c.3226_3227insT	p.Asp1076ValfsTer6	frameshift	P	0
12	MYBPC3	c.3742G>A	p.Gly1248Arg	missense	VUS	2.3e-05
7	MYBPC3	c.3408C>A	p.Thryr1136Ter	nonsense	LP	0
235	MYBPC3	c.188G>A	p.Arg63Gln	missense	VUS	1.3e-05
8	MYH7	c.2296A>C	p.Lys766Gln	missense	VUS	0
174	TNNT2	c.785A>G	p.Asn262Ser	missense	VUS	0
9	MYH7	c.2782G>A	p.Asp928Asn	missense	VUS	0
259	MYH7	c.5075T>A	p.Val1692Glu	missense	VUS	0
10	MYH7	c.3981C>A	p.Asn1327Lys	missense	VUS	3e-06
31	MYBPC3	c.3326C>T	p.Thr1109Ile	missense	VUS	2.5e-05
11	MYH7	c.5341C>T	p.Arg1781Cys	missense	VUS	0
27	MYH7	c.5134C>T	﻿p.Arg1712Trp	missense	VUS	0
12	MYH7	c.5470A>G	p.Asn1824Asp	missense	VUS	0
226	MYH7	c.5471A>G	p.Asn1824Ser	missense	VUS	7e-06
13	TNNI3	c.485G>A	p.Arg162Gln	missense	LP	2.3e-05
71	MYL2	c.221C>T	p.Pro74Leu	missense	VUS	0
14	MYH7	c.2242T>A	p.Ser748Thr	missense	VUS	0
	MYH7	c.2243C>T	p.Ser748Phe	missense	VUS	0

## Sheet: Table S10
Table S10: Demographic and cardiac characteristics of the Egyptian (n=514) and UK (n=684) HCM cohorts
General characteristics	Egypt n (%)	Available data (n)	UK n (%)	Available data (n)
Demographics
Age (years) (mean (sd))	34.7+17.4	443	55.5+15.5	683
Male gender n(%)	345 (67.3%)	513	473 (73.4%)	644
Offspring of Consanguineous Marriage*	99 (28.4%)	348	N/A	N/A
FH of HCM	111 (25.1%)	443	127 (24.5%)	519
FH of SCD	78 (17.6%)	443	116 (25.2%)	460
Cardiac characteristics
LVMWT (mm)** (mean (sd))	23.6+7	309	18.9+4.4	637
Extreme LVMWT (>30mm)	54 (17.5%)	309	8 (1.3%)	637
LVOTO (≥30mm Hg)	220 (72.8%)	302	223 (24%)	618
LVEF (%)** (mean (sd))	71.5+13.3	216	74.3+8.5	644
Myectomy	168 (51.5%)	326	N/A	N/A
ICD implantation	7 (2.7%)	255	N/A	N/A
*Consanguinity (self-reported) was defined as first-cousin marriage
**LVMWT and LVEF were measured in the Egypt HCM and UK HCM cohorts by echocardiography and CMR, respectively.
N/A: Not Available

[truncated: 3 more sheets: Table S11, Table S12, Table S13]
